# Supplementary material for: Towards a Rational Design of Biosensors: Engineering Covalently Grafted Interfacial Adlayers as a Testbed Platform for Electrochemical Detection of Epinephrine
Source: Molecules. 2025 May 21;30(10):2236. doi: 10.3390/molecules30102236 (PMC12114450; doi:10.3390/molecules30102236)
Supplement: Supplementary file 1 [file molecules-30-02236-s001.zip]

Archive with 1 entries (1 files):
- molecules-3635566-supplementary.pdf
